# Supplementary material for: Beyond the Dorsal Column Medial Lemniscus in Proprioception and Stroke: A White Matter Investigation
Source: Brain Sci. 2022 Dec 2;12(12):1651. doi: 10.3390/brainsci12121651 (PMC9775186; doi:10.3390/brainsci12121651)
Supplement: Supplementary file 1 [file brainsci-12-01651-s001.zip]

Archive with 1 entries (1 files):
- brainsci-1996337-supplementary.pdf
